# Supplementary material for: Runx proteins mediate protective immunity against Leishmania donovani infection by promoting CD40 expression on dendritic cells
Source: PLoS Pathog. 2020 Dec 28;16(12):e1009136. doi: 10.1371/journal.ppat.1009136 (PMC7793297; doi:10.1371/journal.ppat.1009136)
Supplement: S1 Data — Excel spreadsheet containing, in separate sheets, the numerical values and statistical analysis for Figure panels 3B, 3E, 6G, 7I, 9B, 9C, 10C, 11A, S1A, S1B, S1C, S2, S6C, S7A, S7B, S8A, S8B, S11, S12A, S12B, S12C, S14A, S14B, S15A, S15B, S16, S20A and S20B. (XLSX) [file ppat.1009136.s001.xlsx]

## Sheet: Fig 3B
		Fig 3B
				CD40									b-actin
				Expt1			Expt2			Expt3			Expt1			Expt2			Expt3
				repli1	repli2		repli1	repli2		repli1	repli2		repli1	repli2		repli1	repli2		repli1	repli2
				ct	ct		ct	ct		ct	ct		ct	ct		ct	ct		ct	ct
		Set1	DC -siRNA - LPS	22.7033	22.5872		23.1228	22.9357		22.6346	22.8322		15.517	15.7531		15.5348	15.7238		14.1648	14.1469
		Set2	DC-siRNA + LPS	18.3755	18.1367		18.2546	18.1562		18.4099	18.3268		15.7258	15.7397		15.7965	15.6599		14.4756	14.5017
		Set3	DC + Ctrl siRNA - LPS	22.3885	22.1993		22.4247	21.9628		23.1522	23.007		15.6526	15.7704		15.8269	15.7895		14.5397	14.489
		Set4	DC+ Ctrl siRNA + LPS	18.0731	17.8151		18.2205	17.9894		18.2893	18.3494		15.7508	15.7425		15.7937	15.7388		14.4086	14.139
		Set5	DC + Runx1 siRNA - LPS	22.4287	22.1703		22.3833	22.5196		22.9027	22.717		15.6993	15.6855		15.8131	15.5776		14.452	14.4624
		Set6	DC+ Runx1 siRNA + LPS	20.0722	20.0524		20.2125	20.4587		20.673	20.6268		15.7051	15.6665		15.6424	15.8113		14.3535	14.1924
		Set7	DC + Runx3 siRNA - LPS	22.258	22.3723		22.2737	22.3326		22.6216	22.8436		15.8039	15.6914		15.7466	15.7947		14.2893	14.1369
		Set8	DC+ Runx3 siRNA + LPS	20.1774	20.1038		20.0733	19.9082		20.7012	21.1943		15.5481	15.5513		15.597	15.7592		14.1576	14.419
		Set9	DC + Runx1+3 siRNA - LPS	22.3785	22.0581		22.197	22.8637		22.9506	22.832		15.7653	15.6748		15.6831	15.7914		14.5686	14.4378
		Set10	DC+ Runx1+ 3 siRNA + LPS	20.5158	20.0261		20.684	20.6241		21.0186	22.0641		15.8828	15.8619		15.9261	15.9392		14.5515	14.2252
				CD40									CD40
				Expt1			Expt2			Expt3			Expt1			Expt2			Expt3
				repli1	repli2		repli1	repli2		repli1	repli2		repli1	repli2		repli1	repli2		repli1	repli2
				delta ct	delta ct		delta ct	delta ct		delta ct	delta ct		ddct	ddct		ddct	ddct		ddct	ddct
		Set1	DC -siRNA - LPS	7.18628	6.83417		7.58801	7.21197		8.46977	8.68534		0	0		0	0		0	0
		Set2	DC-siRNA + LPS	2.64973	2.39699		2.45805	2.49628		3.93425	3.82514		-4.53654	-4.43718		-5.12996	-4.71569		-4.53552	-4.8602
		Set3	DC + Ctrl siRNA - LPS	6.73587	6.42893		6.59779	6.17334		8.6125	8.51807		-0.450408	-0.405231		-0.990221	-1.03864		0.142727	-0.167277
		Set4	DC+ Ctrl siRNA + LPS	2.32232	2.07266		2.42678	2.2506		3.88073	4.21037		-4.86395	-4.76151		-5.16124	-4.96138		-4.58905	-4.47497
		Set5	DC + Runx1 siRNA - LPS	6.72936	6.4848		6.57014	6.942		8.4507	8.25462		-0.456916	-0.349366		-1.01787	-0.269971		-0.0190697	-0.43072
		Set6	DC+ Runx1 siRNA + LPS	4.36708	4.38588		4.57003	4.64743		6.31943	6.43444		-2.8192	-2.44829		-3.01798	-2.56454		-2.15034	-2.2509
		Set7	DC + Runx3 siRNA - LPS	6.45416	6.68093		6.52713	6.53791		8.33222	8.7067		-0.732121	-0.15324		-1.06088	-0.674063		-0.137548	0.0213575
		Set8	DC+ Runx3 siRNA + LPS	4.6293	4.55249		4.47628	4.14892		6.54358	6.77526		-2.55698	-2.28167		-3.11174	-3.06305		-1.92619	-1.91008
		Set9	DC + Runx1+3 siRNA - LPS	6.61321	6.38332		6.51386	7.07225		8.38198	8.39411		-0.573064	-0.450848		-1.07415	-0.139723		-0.0877972	-0.29123
		Set10	DC+ Runx1+ 3 siRNA + LPS	4.63304	4.16416		4.75794	4.68489		6.46711	7.83891		-2.55324	-2.67001		-2.83007	-2.52708		-2.00267	-0.846437
				CD40
				Expt1			Expt2			Expt3		Mean	SD
				repli1	repli2		repli1	repli2		repli1	repli2
				fold	fold		fold	fold		fold	fold
		Set1	DC -siRNA - LPS	1	1		1	1		1	1	1	0
		Set2	DC-siRNA + LPS	23.2079	21.6633		35.0164	26.2763		23.1914	29.0446	26.4	4.98344
		Set3	DC + Ctrl siRNA - LPS	1.36643	1.3243		1.98649	2.05428		0.905805	1.12294	1.46004	0.464387
		Set4	DC+ Ctrl siRNA + LPS	29.1203	27.1241		35.7839	31.1547		24.068	22.2383	28.2482	4.91632
		Set5	DC + Runx1 siRNA - LPS	1.3726	1.274		2.02493	1.20578		1.01331	1.34791	1.37309	0.344321
		Set6	DC+ Runx1 siRNA + LPS	7.05772	5.45767		8.10034	5.91567		4.43932	4.7598	5.95509	1.39951
		Set7	DC + Runx3 siRNA - LPS	1.66108	1.11206		2.08621	1.59556		1.10003	0.985305	1.42337	0.428687
		Set8	DC+ Runx3 siRNA + LPS	5.88474	4.86241		8.64423	8.35737		3.8005	3.7583	5.88459	2.17438
		Set9	DC + Runx1+3 siRNA - LPS	1.48768	1.36684		2.10548	1.10169		1.06275	1.22368	1.39135	0.384671
		Set10	DC+ Runx1+ 3 siRNA + LPS	5.86951	6.36433		7.1111	5.76404		4.0074	1.79806	5.15241	1.93682
		Statistics	Oneway ANOVA
		Set1 vs Set2	p=0.002	p<0.01
		Set2 vs set4	p=0.511	NS
		set3 vs set4	p=0.002	p<0.01
		set4 vs set6	p=0.002	p<0.01
		set6 vs set10	p=0.527	NS
		set8 vs set10	p=0.527	NS
		set4 vs set8	p=0.002	p<0.01
		set4 vs set10	p=0.002	p<0.01
		Set2 vs set 6	p<0.001	p<0.001
		Set2 vs set8	p<0.001	p<0.001
		set2 vs set 10	p<0.001	p<0.001

## Sheet: Fig 3E
		Fig 3E
				CD40									b-actin
				Expt1			Expt2			Expt3			Expt1			Expt2			Expt3
				repli1	repli2		repli1	repli2		repli1	repli2		repli1	repli2		repli1	repli2		repli1	repli2
				ct	ct		ct	ct		ct	ct		ct	ct		ct	ct		ct	ct
		Set1	DC -siRNA - TNF	23.2117	23.2006		21.9419	21.9564		23.5223	23.6087		15.7783	15.7906		15.1746	15.4287		16.937	16.9576
		Set2	DC-siRNA + TNF	19.4689	19.3367		18.1624	18.0426		19.9418	20.0599		15.5764	15.4583		15.121	15.1439		16.6056	16.7282
		Set3	DC + Ctrl siRNA - TNF	23.3507	23.2638		22.1321	22.1707		23.8221	23.9565		15.5827	15.56		15.2083	15.4373		16.7624	16.6076
		Set4	DC+ Ctrl siRNA + TNF	19.4529	19.2212		17.8387	17.9167		19.9489	19.9707		15.489	15.3671		14.5536	15.1875		16.7361	16.7194
		Set5	DC + Runx1 siRNA - TNF	23.1823	23.2994		22.1903	22.1273		23.6696	23.0799		15.6148	15.5879		15.249	15.4318		16.668	16.5776
		Set6	DC+ Runx1 siRNA + TNF	21.9313	21.3368		19.9513	19.9071		20.8011	20.8895		15.8131	15.7775		15.4166	15.4592		16.6998	16.5734
		Set7	DC + Runx3 siRNA - TNF	23.1458	23.1565		21.8904	21.9162		23.165	23.5464		15.5963	15.651		15.1711	15.3738		16.6665	16.6329
		Set8	DC+ Runx3 siRNA +TNF	21.933	21.8321		19.6553	19.7387		20.7132	20.5954		15.933	15.8423		15.1272	15.4578		16.5464	16.6074
		Set9	DC + Runx1+3 siRNA - TNF	23.1368	23.6159		21.8857	21.8597		23.5777	23.4576		15.5171	15.5423		15.186	15.4498		16.6375	16.7112
		Set10	DC+ Runx1+ 3 siRNA +TNF	22.6286	22.7266		21.5536	21.7857		21.6258	21.0909		15.5739	15.585		15.4689	15.9383		16.4988	16.2222
				CD40									CD40
				Expt1			Expt2			Expt3			Expt1			Expt2			Expt3
				repli1	repli2		repli1	repli2		repli1	repli2		repli1	repli2		repli1	repli2		repli1	repli2
				delta ct	delta ct		delta ct	delta ct		delta ct	delta ct		ddct	ddct		ddct	ddct		ddct	ddct
		Set1	DC -siRNA - TNF	7.4334	7.41003		6.76723	6.52768		6.58528	6.65113		0	0		0	0		0	0
		Set2	DC-siRNA + TNF	3.89247	3.87837		3.04148	2.89873		3.33622	3.33162		-3.54093	-3.53167		-3.72575	-3.62895		-3.24906	-3.31951
		Set3	DC + Ctrl siRNA - TNF	7.768	7.70382		6.92376	6.73339		7.05973	7.34888		0.334598	0.293789		0.156531	0.205712		0.474451	0.697756
		Set4	DC+ Ctrl siRNA + TNF	3.96387	3.85415		3.28512	2.72924		3.21275	3.25125		-3.46953	-3.55588		-3.48211	-3.79844		-3.37253	-3.39987
		Set5	DC + Runx1 siRNA - TNF	7.56748	7.71148		6.94132	6.69548		7.00163	6.50231		0.134085	0.301449		0.174089	0.1678		0.416344	-0.148819
		Set6	DC+ Runx1 siRNA + TNF	6.11824	5.5593		4.53474	4.44788		4.1013	4.31611		-1.31516	-1.85074		-2.23249	-2.0798		-2.48399	-2.33502
		Set7	DC + Runx3 siRNA - TNF	7.54946	7.50549		6.71933	6.54241		6.49846	6.9135		0.116065	0.0954542		-0.0479002	0.0147324		-0.0868244	0.262369
		Set8	DC+ Runx3 siRNA +TNF	6.00005	5.98988		4.52818	4.28089		4.1668	3.98799		-1.43335	-1.42015		-2.23905	-2.2468		-2.41848	-2.66314
		Set9	DC + Runx1+3 siRNA - TNF	7.61975	8.07361		6.69975	6.40991		6.9402	6.74633		0.186348	0.66358		-0.0674791	-0.117769		0.354921	0.0952015
		Set10	DC+ Runx1+ 3 siRNA +TNF	7.05466	7.14151		6.08469	5.84734		5.12696	4.86863		-0.378735	-0.268525		-0.682541	-0.680344		-1.45833	-1.7825
				CD40
				Expt1			Expt2			Expt3		Mean	SD
				repli1	repli2		repli1	repli2		repli1	repli2
				fold	fold		fold	fold		fold	fold
		Set1	DC -siRNA - TNF	1	1		1	1		1	1	1	0
		Set2	DC-siRNA + TNF	11.6393	11.5648		13.2301	12.3715		9.50746	9.98322	11.3827	1.41172
		Set3	DC + Ctrl siRNA - TNF	0.793005	0.815757		0.89718	0.86711		0.719741	0.616531	0.784887	0.102934
		Set4	DC+ Ctrl siRNA + TNF	11.0772	11.7605		11.1743	13.9137		10.357	10.5551	11.473	1.29412
		Set5	DC + Runx1 siRNA - TNF	0.911248	0.811437		0.886327	0.890199		0.749321	1.10866	0.892866	0.121812
		Set6	DC+ Runx1 siRNA + TNF	2.48829	3.60685		4.69943	4.22749		5.59442	5.04557	4.27701	1.10957
		Set7	DC + Runx3 siRNA - TNF	0.922701	0.935978		1.03376	0.98984		1.06203	0.833718	0.963004	0.0831894
		Set8	DC+ Runx3 siRNA +TNF	2.70074	2.67613		4.72086	4.74628		5.34607	6.33411	4.4207	1.46392
		Set9	DC + Runx1+3 siRNA - TNF	0.878828	0.63131		1.04788	1.08506		0.781912	0.936141	0.893522	0.169562
		Set10	DC+ Runx1+ 3 siRNA +TNF	1.3002	1.20458		1.60496	1.60252		2.74789	3.44021	1.98339	0.902036
		Statistics	Oneway ANOVA
		Set1 vs Set2	p=0.002	p<0.01
		Set2 vs set4	p=0.899	NS
		set3 vs set4	p=0.002	p<0.01
		set4 vs set6	p<0.001	p<0.001
		set6 vs set10	p=0.003	p<0.01
		set8 vs set10	p=0.006	p<0.01
		set4 vs set8	p<0.001	p<0.001
		set4 vs set10	p=0.002	p<0.01
		Set2 vs set 6	p<0.001	p<0.001
		Set2 vs set8	p<0.001	p<0.001
		set2 vs set 10	p<0.001	p<0.001

## Sheet: Fig 6G
		Fig 6G
		LPS (left panel)
					CD40									b-actin
					Expt1			Expt2			Expt3			Expt1			Expt2			Expt3
					repli1	repli2		repli1	repli2		repli1	repli2		repli1	repli2		repli1	repli2		repli1	repli2
					ct	ct		ct	ct		ct	ct		ct	ct		ct	ct		ct	ct
		Set1	uninf	DC -siRNA - LPS	22.9865	23.0753		22.982	23.0961		23.6089	23.2792		15.7029	15.7238		15.839	15.5318		16.5797	16.6125
		Set2		DC -siRNA + LPS	18.4518	18.3848		18.3517	18.3176		18.7602	18.8946		15.904	15.8309		15.9347	15.9131		16.72	16.9623
		Set3	LD Infected	DC -siRNA - LPS	22.9587	22.7225		22.3728	22.3318		22.9711	23.5089		15.7153	15.8389		15.6873	15.7726		16.5905	16.4451
		Set4		DC -siRNA +LPS	20.3124	20.3977		20.8048	20.5361		20.9213	20.9713		15.8181	15.8102		15.6541	15.7427		16.6007	16.5844
		Set5		DC + Ctrl siRNA -LPS	22.9401	22.7806		22.7829	22.8716		23.4243	23.1568		15.6778	15.7639		15.769	15.8804		16.638	16.5049
		Set6		DC + Ctrl siRNA+LPS	20.4029	20.2787		20.0406	19.8769		20.7122	20.3455		15.8358	15.8102		15.8632	15.8939		16.3687	16.335
		Set 7		DC+ SHP-1 siRNA-LPS	22.8883	22.9477		22.658	22.9812		23.088	23.1504		15.8144	15.5156		15.749	15.465		16.6361	16.7239
		Set8		DC+ SHP-1 siRNA + LPS	18.1445	17.9722		18.0357	17.9854		18.6729	18.4962		15.6659	15.601		15.6564	15.4535		16.757	16.6462
					CD40									CD40
					Expt1			Expt2			Expt3			Expt1			Expt2			Expt3
					repli1	repli2		repli1	repli2		repli1	repli2		repli1	repli2		repli1	repli2		repli1	repli2
					delta ct	delta ct		delta ct	delta ct		delta ct	delta ct		ddct	ddct		ddct	ddct		ddct	ddct
		Set1	uninf	DC -siRNA - LPS	7.28356	7.35157		7.14298	7.56432		7.02918	6.66666		0	0		0	0		0	0
		Set2		DC -siRNA + LPS	2.54773	2.55395		2.41703	2.40443		2.04018	1.93236		-4.73584	-4.79762		-4.72596	-5.15989		-4.98899	-4.73429
		Set3	LD Infected	DC -siRNA - LPS	7.24343	6.88358		6.68545	6.55926		6.38052	7.0638		-0.0401325	-0.467986		-0.457533	-1.00506		-0.648653	0.397146
		Set4		DC -siRNA +LPS	4.49426	4.58743		5.15065	4.7934		4.32057	4.38692		-2.78931	-2.76414		-1.99233	-2.77092		-2.70861	-2.27974
		Set5		DC + Ctrl siRNA -LPS	7.26223	7.01666		7.01395	6.99121		6.78627	6.65193		-0.0213308	-0.334909		-0.129038	-0.573109		-0.242908	-0.0147324
		Set6		DC + Ctrl siRNA+LPS	4.56706	4.46846		4.17743	3.98302		4.34353	4.01052		-2.7165	-2.88311		-2.96555	-3.58129		-2.68565	-2.65614
		Set 7		DC+ SHP-1 siRNA-LPS	7.0739	7.43205		6.90893	7.51622		6.45189	6.42649		-0.209659	0.0804844		-0.234052	-0.0480986		-0.577291	-0.240171
		Set8		DC+ SHP-1 siRNA + LPS	2.47859	2.37124		2.37932	2.53195		1.91588	1.84996		-4.80498	-4.98033		-4.76366	-5.03237		-5.1133	-4.8167
					CD40
					Expt1			Expt2			Expt3		Mean	SD
					repli1	repli2		repli1	repli2		repli1	repli2
					fold	fold		fold	fold		fold	fold
		Set1	uninf	DC -siRNA - LPS	1	1		1	1		1	1	1	0
		Set2		DC -siRNA + LPS	26.6458	27.8117		26.464	35.7504		31.7568	26.6173	29.1743	3.796
		Set3	LD Infected	DC -siRNA - LPS	1.02821	1.38318		1.37319	2.00702		1.5677	0.759359	1.35311	0.431986
		Set4		DC -siRNA +LPS	6.91297	6.79344		3.97879	6.82541		6.53691	4.85591	5.98391	1.25102
		Set5		DC + Ctrl siRNA -LPS	1.0149	1.2613		1.09356	1.48773		1.18338	1.01026	1.17519	0.181504
		Set6		DC + Ctrl siRNA+LPS	6.57277	7.37738		7.81123	11.9695		6.43371	6.30345	7.74468	2.15211
		Set 7		DC+ SHP-1 siRNA-LPS	1.15641	0.94574		1.17613	1.0339		1.49205	1.18113	1.16423	0.185836
		Set8		DC+ SHP-1 siRNA + LPS	27.9539	31.5667		27.1647	32.7261		34.6144	28.1819	30.3679	3.02978
		Statistics	Oneway ANOVA
		Set1 vs set2	p<0.001	p<0.001
		Set2 vs Set4	p<0.001	p<0.001
		Set2 vs Set6	p<0.001	p<0.001
		Set4 vs set6	p=0.113	NS
		Set6 vs Set8	p<0.001	p<0.001
		Set4 vs set8	p<0.001	p<0.001
		Set2 vs Set8	p=0.571	NS
		TNF (right panel)
					CD40									b-actin
					Expt1			Expt2			Expt3			Expt1			Expt2			Expt3
					repli1	repli2		repli1	repli2		repli1	repli2		repli1	repli2		repli1	repli2		repli1	repli2
					ct	ct		ct	ct		ct	ct		ct	ct		ct	ct		ct	ct
		Set1	uninf	DC -siRNA - TNF	20.3074	20.7082		24.6324	24.5796		24.9282	24.6346		15.3823	15.7363		13.8834	13.7475		13.8057	13.8483
		Set2		DC -siRNA + TNF	16.9443	16.9542		21.1936	21.2786		21.417	21.4217		15.4883	15.4528		13.7209	13.851		13.8088	13.855
		Set3	LD Infected	DC-siRNA - TNF	20.3596	20.9206		24.9602	24.9061		24.7133	24.6672		15.8273	15.897		13.5289	13.3142		13.4954	13.3816
		Set4		DC-siRNA + TNF	19.8758	19.8994		24.4042	24.3967		24.3149	24.2598		15.9041	15.8863		13.855	13.799		13.8585	13.7103
		Set5		DC+ Ctrl siRNA -TNF	21.0556	21.1029		24.6694	24.7313		24.6223	24.7799		15.4177	15.7469		13.6208	13.7208		13.7236	13.5661
		Set6		DC+ Ctrl siRNA + TNF	19.9158	19.5546		24.5074	24.5431		24.5921	24.6054		15.8925	15.8781		13.7454	13.7425		13.8762	13.7729
		Set 7		DC+SHP-1 siRNA - TNF	20.3063	20.369		24.6123	24.6003		24.6775	24.9538		15.315	15.1733		13.5434	13.4994		13.2282	13.5849
		Set8		DC+SHP-1 siRNA + TNF	16.9125	16.9343		21.2962	21.1796		21.1527	21.5569		15.4205	15.4528		13.8155	13.7778		13.5714	13.9837
					CD40									CD40
					Expt1			Expt2			Expt3			Expt1			Expt2			Expt3
					repli1	repli2		repli1	repli2		repli1	repli2		repli1	repli2		repli1	repli2		repli1	repli2
					delta ct	delta ct		delta ct	delta ct		delta ct	delta ct		ddct	ddct		ddct	ddct		ddct	ddct
		Set1	uninf	DC -siRNA - TNF	4.92508	4.97186		10.7489	10.8321		11.1225	10.7863		0	0		0	0		0	0
		Set2		DC -siRNA + TNF	1.45601	1.50132		7.47273	7.42767		7.60821	7.56672		-3.46907	-3.47054		-3.2762	-3.40441		-3.51432	-3.21956
		Set3	LD Infected	DC-siRNA - TNF	4.53228	5.02359		11.4313	11.5919		11.2179	11.2856		-0.392795	0.0517359		0.682353	0.759807		0.095355	0.499344
		Set4		DC-siRNA + TNF	3.97173	4.01307		10.5492	10.5977		10.4564	10.5495		-0.953342	-0.95878		-0.199761	-0.234353		-0.666092	-0.236737
		Set5		DC+ Ctrl siRNA -TNF	5.63796	5.35594		11.0486	11.0105		10.8986	11.2138		0.712886	0.384085		0.299692	0.17838		-0.223889	0.427547
		Set6		DC+ Ctrl siRNA + TNF	4.02325	3.67645		10.762	10.8006		10.7159	10.8325		-0.901829	-1.29541		0.013092	-0.0314913		-0.406618	0.046237
		Set 7		DC+SHP-1 siRNA - TNF	4.9913	5.19573		11.0689	11.1008		11.4493	11.3689		0.0662241	0.22388		0.320003	0.268764		0.326755	0.582603
		Set8		DC+SHP-1 siRNA + TNF	1.49201	1.48148		7.48064	7.40177		7.58138	7.57319		-3.43307	-3.49037		-3.2683	-3.43032		-3.54115	-3.21309
					CD40
					Expt1			Expt2			Expt3		Mean	SD
					repli1	repli2		repli1	repli2		repli1	repli2
					fold	fold		fold	fold		fold	fold
		Set1	uninf	DC -siRNA - TNF	1	1		1	1		1	1	1	0
		Set2		DC -siRNA + TNF	11.0737	11.085		9.688	10.5884		11.4266	9.31505	10.5295	0.848053
		Set3	LD Infected	DC-siRNA - TNF	1.31293	0.964775		0.623148	0.590575		0.936042	0.707428	0.855817	0.273412
		Set4		DC-siRNA + TNF	1.93635	1.94367		1.14851	1.17638		1.58677	1.17832	1.495	0.381149
		Set5		DC+ Ctrl siRNA -TNF	0.610099	0.766265		0.812426	0.883695		1.16788	0.743525	0.830648	0.18828
		Set6		DC+ Ctrl siRNA + TNF	1.86843	2.45446		0.990966	1.02207		1.32557	0.968459	1.43833	0.604055
		Set 7		DC+SHP-1 siRNA - TNF	0.955135	0.85626		0.801068	0.830031		0.797328	0.667758	0.81793	0.0934891
		Set8		DC+SHP-1 siRNA + TNF	10.8008	11.2385		9.63507	10.7802		11.6411	9.27334	10.5615	0.921581
			Statistics	Oneway ANOVA
			Set1 vs set2	p<0.001	p<0.001
			Set2 vs Set4	p<0.001	p<0.001
			Set2 vs Set6	p<0.001	p<0.001
			Set4 vs set6	p=0.854	NS
			Set6 vs Set8	p<0.001	p<0.001
			Set4 vs set8	p<0.001	p<0.001
			Set2 vs Set8	p=0.950	NS

## Sheet: Fig 7I
		Fig 7I
				CD40									b-actin
				Expt1			Expt2			Expt3			Expt1			Expt2			Expt3
				repli1	repli2		repli1	repli2		repli1	repli2		repli1	repli2		repli1	repli2		repli1	repli2
				ct	ct		ct	ct		ct	ct		ct	ct		ct	ct		ct	ct
		Set1	DC -siRNA -SAG	23.4658	23.2778		23.267	23.2445		23.5042	23.6489		15.7226	15.3705		16.8556	16.8569		16.919	16.915
		Set2	DC-siRNA +SAG	20.6868	20.8684		20.7124	20.888		20.3509	20.4311		15.8446	15.8141		16.9018	16.9576		16.424	16.5017
		Set3	DC + Ctrl siRNA-SAG	23.203	23.0843		23.5139	23.7159		23.6854	23.9448		15.3456	15.4503		16.8498	16.851		16.6305	16.8246
		Set4	DC+ Ctrl siRNA +SAG	20.8198	20.9739		20.7175	20.7737		20.1845	20.0431		15.9518	15.9368		16.8805	16.9062		16.4016	16.2713
		Set5	DC + Runx1 siRNA-SAG	23.2579	23.2252		23.3109	23.2348		23.5845	23.2066		15.705	15.6535		16.7988	16.8094		16.739	16.6753
		Set6	DC+ Runx1 siRNA +SAG	21.253	21.208		20.9502	20.8831		21.5834	21.458		15.5125	15.3575		16.7257	16.802		16.9007	16.8082
		Set7	DC + Runx3 siRNA-SAG	23.2483	23.1113		23.3191	23.6704		23.0336	23.0267		15.6075	15.657		16.7147	16.798		16.5948	16.6175
		Set8	DC+ Runx3 siRNA +SAG	21.009	20.9931		20.9772	20.7508		21.5567	21.5735		15.3679	15.3498		16.7793	16.6058		16.8789	16.9022
		Set9	DC + Runx1+3 siRNA-SAG	23.1041	23.0615		23.5388	23.4681		23.6205	23.3696		15.5633	15.5487		16.6269	16.937		16.6665	16.5721
		Set10	DC+ Runx1+ 3 siRNA +SAG	22.6475	22.8046		21.0176	21.0305		22.0332	21.9145		15.7292	15.6041		16.2346	16.469		16.4256	16.2885
				CD40									CD40
				Expt1			Expt2			Expt3			Expt1			Expt2			Expt3
				repli1	repli2		repli1	repli2		repli1	repli2		repli1	repli2		repli1	repli2		repli1	repli2
				delta ct	delta ct		delta ct	delta ct		delta ct	delta ct		ddct	ddct		ddct	ddct		ddct	ddct
		Set1	DC -siRNA -SAG	7.74311	7.90732		6.41141	6.38766		6.58525	6.7339		0	0		0	0		0	0
		Set2	DC-siRNA +SAG	4.84222	5.05433		3.81062	3.93035		3.92691	3.92943		-2.90088	-2.85299		-2.60079	-2.4573		-2.65834	-2.80446
		Set3	DC + Ctrl siRNA-SAG	7.85731	7.634		6.6641	6.86491		7.05488	7.12016		0.114202	-0.273318		0.252695	0.477253		0.469633	0.386261
		Set4	DC+ Ctrl siRNA +SAG	4.86798	5.03709		3.83694	3.86748		3.78295	3.77178		-2.87513	-2.87023		-2.57447	-2.52017		-2.8023	-2.96212
		Set5	DC + Runx1 siRNA-SAG	7.55295	7.57174		6.51211	6.42539		6.84548	6.53135		-0.190153	-0.335583		0.100697	0.0377312		0.260227	-0.202543
		Set6	DC+ Runx1 siRNA +SAG	5.74055	5.85055		4.22454	4.0811		4.68269	4.64981		-2.00256	-2.05676		-2.18687	-2.30655		-1.90256	-2.08408
		Set7	DC + Runx3 siRNA-SAG	7.64082	7.45432		6.60441	6.87245		6.43878	6.40919		-0.102286	-0.452999		0.193005	0.484797		-0.146465	-0.324711
		Set8	DC+ Runx3 siRNA +SAG	5.64106	5.64335		4.19791	4.14494		4.67787	4.67124		-2.10205	-2.26397		-2.2135	-2.24272		-1.90738	-2.06266
		Set9	DC + Runx1+3 siRNA-SAG	7.54076	7.51285		6.91192	6.53114		6.95404	6.79752		-0.202351	-0.394466		0.500507	0.14348		0.368792	0.0636253
		Set10	DC+ Runx1+ 3 siRNA +SAG	6.9183	7.20046		4.78307	4.56145		5.60754	5.62598		-0.824808	-0.706854		-1.62834	-1.8262		-0.977711	-1.10792
				CD40
				Expt1			Expt2			Expt3		Mean	SD
				repli1	repli2		repli1	repli2		repli1	repli2
				fold	fold		fold	fold		fold	fold
		Set1	DC -siRNA -SAG	1	1		1	1		1	1	1	0
		Set2	DC-siRNA +SAG	7.46884	7.22498		6.06619	5.49189		6.31306	6.98599	6.59182	0.760166
		Set3	DC + Ctrl siRNA-SAG	0.923893	1.20858		0.839327	0.718344		0.722148	0.76511	0.862901	0.186571
		Set4	DC+ Ctrl siRNA +SAG	7.33668	7.31181		5.95654	5.73651		6.97552	7.79268	6.85162	0.823728
		Set5	DC + Runx1 siRNA-SAG	1.14088	1.26189		0.932583	0.974186		0.834956	1.15073	1.0492	0.160671
		Set6	DC+ Runx1 siRNA +SAG	4.00711	4.16052		4.55317	4.94699		3.73876	4.24006	4.27443	0.424874
		Set7	DC + Runx3 siRNA-SAG	1.07347	1.36888		0.874782	0.714598		1.10685	1.25241	1.06517	0.240107
		Set8	DC+ Runx3 siRNA +SAG	4.29318	4.80312		4.63799	4.73288		3.75128	4.17755	4.39933	0.402911
		Set9	DC + Runx1+3 siRNA-SAG	1.15057	1.31446		0.706858	0.905333		0.774431	0.956857	0.968084	0.229382
		Set10	DC+ Runx1+ 3 siRNA +SAG	1.7713	1.63224		3.09157	3.54602		1.96934	2.15535	2.36097	0.776212
		Statistics	Oneway ANOVA
		Set1 vs Set2	p=0.002	p<0.01
		Set2 vs set4	p=0.582	NS
		set3 vs set4	p<0.001	p<0.001
		set4 vs set6	p<0.001	p<0.001
		set6 vs set10	p<0.001	p<0.001
		set8 vs set10	p<0.001	p<0.001
		set4 vs set8	p<0.001	p<0.001
		set4 vs set10	p<0.001	p<0.001
		Set2 vs set 6	p<0.001	p<0.001
		Set2 vs set8	p<0.001	p<0.001
		set2 vs set 10	p<0.001	p<0.001

## Sheet: Fig 9B
		Fig 9B
				Expt-1				Expt-2
			spleen wt (mg)	Replicate1	Replicate2	Replicate3		Replicate1	Replicate2	Replicate3	Mean	SD
		Set1	Uninf mice (no DC trf)	95	103	116.6		115.8	104.3	107.7	107.067	8.21405
		Set2	Inf mice (no DC trnf)	246	294	330.2		336.4	354.8	470.5	338.65	75.2321
		Set3	Inf mice ( DC + PBS)	220	278	345.4		360	399.4	451.2	342.333	83.1075
		Set4	Inf mice (DC + SAG)	232	213	164.8		187.7	192	281.7	211.867	41.176
		Set5	Inf mice [DC (Ctrl siRNA) + SAG]	203	219	202.9		158.7	128	265.1	196.117	47.7821
		Set6	Inf mice [DC (Runx1+3 siRNA) + SAG]	231	247	356.5		370.2	393.8	465.8	344.05	89.8175
		Set7	Inf mice [DC (Runx1+3 siRNA + Vec) + SAG]	276	398.7	380.5		335.2	392	419.32	366.953	52.6151
		Set8	Inf mice [DC (Runx1+3 siRNA + CD40) + SAG]	160	178	198.2		208.9	124	156	170.85	30.9196
		Statistics	Oneway ANOVA
		Set1 vs Set2	p=0.002	p<0.01
		Set1 vs Set3	p=0.002	p<0.01
		Set2 vs set3	p=0.937	NS
		Set3 vs Set4	p=0.006	p<0.01
		Set4 vs Set5	p=0.554	NS
		Set4 vs Set6	p=0.008	p<0.01
		Set5 vs Set6	p=0.005	p<0.01
		Set6 vs Set7	p=0.602	NS
		Set7 vs Set 8	p<0.001	p<0.001
		Set6 vs Set8	p = 0.001	p<0.01
				Expt-1				Expt-2
			Liver wt (mg)	Replicate1	Replicate2	Replicate3		Replicate1	Replicate2	Replicate3	Mean	SD
		Set1	Uninf mice (no DC trf)	1420	1502	1508.5		1308.7	1402	1240.25	1396.91	106.187
		Set2	Inf mice (no DC trnf)	1950	1886	1936.6		1890	2209.5	2162.87	2005.83	142.709
		Set3	Inf mice ( DC + PBS)	1890	1909	1996.6		1887.8	2305	2069.56	2009.66	161.422
		Set4	Inf mice (DC + SAG)	1310	1415	1565		1505.76	1475	1513.6	1464.06	90.1588
		Set5	Inf mice [DC (Ctrl siRNA) + SAG]	1456	1495	1609.9		1496.87	1432	1565.12	1509.15	66.9496
		Set6	Inf mice [DC (Runx1+3 siRNA) + SAG]	1836	1786	1896.7		1865.7	2412.5	2093.56	1981.74	235.928
		Set7	Inf mice [DC (Runx1+3 siRNA + Vec) + SAG]	1892	2250	1757.6		1857.5	2262.7	2034.7	2009.08	211.163
		Set8	Inf mice [DC (Runx1+3 siRNA + CD40) + SAG]	1386	1208	1442.7		1535.6	1523.86	1452.81	1424.83	119.752
		Statistics	Oneway ANOVA
		Set1 vs Set2	P<0.001	P<0.001
		Set1 vs Set3	P<0.001	P<0.001
		Set2 vs set3	p=0.937	NS
		Set3 vs Set4	P<0.001	P<0.001
		Set4 vs Set5	p=0.345	NS
		Set4 vs Set6	P<0.001	P<0.001
		Set5 vs Set6	P<0.001	P<0.001
		Set6 vs Set7	p=0.837	NS
		Set7 vs Set 8	P<0.001	P<0.001
		Set6 vs Set8	P<0.001	P<0.001

## Sheet: Fig 9C
		Fig 9C
				Expt-1				Expt-2
			spleen LDU	Replicate1	Replicate2	Replicate3		Replicate1	Replicate2	Replicate3	Mean	SD
		Set1	Inf mice (no DC trnf)	533.81	884.05	636		696.3	566.2	696	668.727	124.622
		Set2	Inf mice ( DC + PBS)	520.81	823.83	702.1		670.6	591.2	636.75	657.548	103.283
		Set3	Inf mice (DC + SAG)	265.01	287.8	296.5		302.5	309.6	285.6	291.168	15.6408
		Set4	Inf mice [DC (Ctrl siRNA) + SAG]	263.54	279.24	301.7		295.62	312.78	265.6	286.413	20.1071
		Set5	Inf mice [DC (Runx1+3 siRNA) + SAG]	670.94	732.09	636.5		572.5	720.3	756.36	681.448	68.8278
		Set6	Inf mice [DC (Runx1+3 siRNA + Vec) + SAG]	803.49	974.62	570		630.2	502.76	486.72	661.298	191.47
		Set7	Inf mice [DC (Runx1+3 siRNA + CD40) + SAG]	252.78	238.33	240.2		223.5	246.95	365.79	261.258	52.1504
		Statistics	Oneway ANOVA
		Set1vs Set2	p=0.869	NS
		Set2 vs Set3	p=0.002	p<0.01
		Set3 vs set4	p=0.657	NS
		Set4 vs Set5	p=0.002	p<0.01
		Set5 vs Set6	p=0.813	NS
		Set5 vs Set7	p<0.001	p<0.001
		Set3 vs Set5	p=0.002	p<0.01
		Set1 vs Set3	p=0.002	p<0.01
				Expt-1				Expt-2
			Liver LDU	Replicate1	Replicate2	Replicate3		Replicate1	Replicate2	Replicate3	Mean	SD
		Set1	Inf mice (no DC trnf)	5365.81	5636.21	6204.71		5724.71	5692.23	5670.7	5715.73	272.224
		Set2	Inf mice ( DC + PBS)	5421.31	4867.14	5960.43		5799.64	5596.33	5876.8	5586.94	403.581
		Set3	Inf mice (DC + SAG)	1973.75	2838.16	2421.85		2549.14	2382.2	2490	2442.52	280.701
		Set4	Inf mice [DC (Ctrl siRNA) + SAG]	2486.78	2495.7	2841.23		2370.03	2501.72	2272.2	2494.61	192.481
		Set5	Inf mice [DC (Runx1+3 siRNA) + SAG]	4631.67	5299.13	6052.73		5647.84	4936.71	4896.32	5244.07	531.117
		Set6	Inf mice [DC (Runx1+3 siRNA + Vec) + SAG]	4971.55	6836.22	5283.59		6136.12	5146.7	5095.65	5578.31	744.01
		Set7	Inf mice [DC (Runx1+3 siRNA + CD40) + SAG]	2667.68	2219.7	2543.98		2182.7	2230.25	2530.3	2395.77	208.708
		Statistics	Oneway ANOVA
		Set1vs Set2	p=0.532	NS
		Set2 vs Set3	p<0.001	p<0.001
		Set3 vs set4	p=0.716	NS
		Set4 vs Set5	p=0.002	p<0.01
		Set5 vs Set6	p=0.392	NS
		Set5 vs Set7	p<0.001	p<0.001
		Set3 vs Set5	p<0.001	p<0.001
		Set1 vs Set3	p<0.001	p<0.001

## Sheet: Fig 10C
			Fig 10C
			% IFNg+ CD4+ T cells
					Uninf	Infected
					no DC Trnf	no DC Trnf	DC + PBS	DC + SAG	DC (Ctrl siRNA) + SAG	DC (Runx1+3 siRNA) + SAG	DC (Runx1+3 siRNA + Vec) + SAG	DC (Runx1+3 siRNA + CD40) + SAG
					Set1	Set2	Set3	Set4	Set5	Set6	Set7	Set8
			Expt-1	Replicate1	0.21	0.35	0.74	6.44	5.8	0.8	0.96	5.39		The highlighted data are presented in representative Fig 10A
				Replicate2	0.37	1.11	0.63	6.16	3.56	1.28	0.7	5.25
				Replicate3	1.43	0.87	1.15	3.45	2.24	2.03	1.02	4.18
			Expt-2	Replicate1	1.89	2.09	2.38	7.24	4.69	1.38	1.2	6.89
				Replicate2	0.61	0.75	0.97	4.58	3.57	1.4	1.58	8.04
				Replicate3	1.74	2.3	1.39	6.25	4.55	1.34	1.99	5.22
				Mean	1.04167	1.245	1.21	5.68667	4.06833	1.37167	1.24167	5.82833
				SD	0.733114	0.77871	0.635578	1.39636	1.22202	0.392551	0.468633	1.38797
				Statistics	Oneway ANOVA
				Set2 Vs Set3	p = 0.934	NS
				Set3 vs Set4	p<0.001	p<0.001
				Set4 Vs Set 5	p=0.058	NS
				Set5 Vs Set6	p=0.002	p<0.01
				Set6 Vs Set7	p=0.614	NS		Cumulative data are presented in Fig 10C
				Set7 Vs Set8	p<0.001	p<0.001
				Set6 Vs Set8	p<0.001	p<0.001
				Set4 Vs Set6	p<0.001	p<0.001
				Set2 Vs Set4	p<0.001	p<0.001
				Set4-Vs Set8	p=0.869	NS
			% IL-10+ CD4+ T cells
					Uninf	Infected
					no DC Trnf	no DC Trnf	DC + PBS	DC + SAG	DC (Ctrl siRNA) + SAG	DC (Runx1+3 siRNA) + SAG	DC (Runx1+3 siRNA + Vec) + SAG	DC (Runx1+3 siRNA + CD40) + SAG
					Set1	Set2	Set3	Set4	Set5	Set6	Set7	Set8
			Expt-1	Replicate1	0.045	1.13	1.16	0.31	0.21	1.16	0.74	0.24		The highlighted data are presented in representative Fig 10A
				Replicate2	0.19	2.28	1.29	0.31	0.66	1.53	1.2	0.32
				Replicate3	0.2	0.7	0.31	0.18	0.13	0.27	0.28	0.19
			Expt-2	Replicate1	0.27	0.58	0.81	0.22	0.2	0.36	0.46	0.12
				Replicate2	0.049	0.49	0.23	0.035	0.023	0.78	0.25	0.1
				Replicate3	0.31	2.01	2.56	0.41	0.16	0.94	0.63	0.13
				Mean	0.177333	1.19833	1.06	0.244167	0.2305	0.84	0.593333	0.183333
				SD	0.110312	0.77018	0.851681	0.130093	0.220883	0.479041	0.353478	0.084538
				Statistics	Oneway ANOVA
				Set1 Vs Set2	p = 0.009	p<0.01
				Set2 vs Set3	p=0.791	NS
				Set3 vs Set4	p=0.038	p<0.05
				Set4 Vs Set 5	p=0.877	NS
				Set5 Vs Set6	p=0.022	p<0.05
				Set6 Vs Set7	p=0.334	NS		Cumulative data are presented in Fig 10C
				Set7 Vs Set8	p=0.02	p<0.05
				Set4 Vs Set6	p=0.015	p<0.05
				Set6 Vs Set8	p=0.008	p<0.01
				Set2 Vs Set4	p=0.009	p<0.01
				Set4-Vs Set8	p=0.359	NS
			% IFNg+ CD8+ T cells
					Uninf	Infected
					no DC Trnf	no DC Trnf	DC + PBS	DC + SAG	DC (Ctrl siRNA) + SAG	DC (Runx1+3 siRNA) + SAG	DC (Runx1+3 siRNA + Vec) + SAG	DC (Runx1+3 siRNA + CD40) + SAG
					Set1	Set2	Set3	Set4	Set5	Set6	Set7	Set8
			Expt-1	Replicate1	0.066	0.43	0.39	1.29	1.37	0.56	0.77	1.21		The highlighted data are presented in representative Fig 10B
				Replicate2	0.02	0.35	0.26	1.14	0.8	0.29	0.33	1.1
				Replicate3	0.76	0.46	0.34	0.76	1.41	0.54	0.2	1.44
			Expt-2	Replicate1	0.68	0.7	0.62	1.39	0.82	0.47	0.85	1.01
				Replicate2	0.18	0.2	0.28	0.43	1.25	0.22	0.15	0.79
				Replicate3	0.12	0.17	0.21	0.74	0.55	0.2	0.2	1.17
				Mean	0.304333	0.385	0.35	0.958333	1.03333	0.38	0.416667	1.12
				SD	0.327366	0.194191	0.146424	0.372957	0.356576	0.162604	0.311491	0.216518
				Statistics	Oneway ANOVA
				Set2 Vs Set3	p = 0.732	NS
				Set3 vs Set4	p=0.004	p<0.01
				Set4 Vs Set 5	p=0.729	NS
				Set5 Vs Set6	p=0.004	p<0.01		Cumulative data are presented in Fig 10C
				Set6 Vs Set7	p=0803	NS
				Set7 Vs Set8	p<0.001	p<0.001
				Set6 Vs Set8	p<0.001	p<0.001
				Set4 Vs Set6	p=0.015	p<0.05
				Set2 Vs Set4	p=0.009	p<0.01
				Set4-Vs Set8	p=0.380	NS
			% IL-10+ CD8+ T cells
					Uninf	Infected
					no DC Trnf	no DC Trnf	DC + PBS	DC + SAG	DC (Ctrl siRNA) + SAG	DC (Runx1+3 siRNA) + SAG	DC (Runx1+3 siRNA + Vec) + SAG	DC (Runx1+3 siRNA + CD40) + SAG
					Set1	Set2	Set3	Set4	Set5	Set6	Set7	Set8
			Expt-1	Replicate1	0.055	4.17	3.32	0.5	0.38	4.49	2.84	0.4		The highlighted data are presented in representative Fig 10B
				Replicate2	0.13	3.69	1.03	0.15	0.19	4.11	2.65	0.3
				Replicate3	0.86	2.23	1.9	1.11	1.6	1.28	1.62	1.73
			Expt-2	Replicate1	1.02	2.12	1.29	0.71	0.97	2.77	1.96	0.88
				Replicate2	1.6	3.24	3.29	0.75	1.46	3.02	1.97	1.73
				Replicate3	0.66	2.48	2.95	1.59	1.56	2.47	2.15	1.35
				Mean	0.720833	2.98833	2.29667	0.801667	1.02667	3.02333	2.19833	1.065
				SD	0.579296	0.841366	1.02332	0.498655	0.620054	1.16117	0.460757	0.636765
				Statistics	Oneway ANOVA
				Set1 Vs Set2	p < 0.001	p < 0.001
				Set2 vs Set3	p=0.230	NS
				Set3 vs Set4	p=0.015	p<0.05
				Set4 Vs Set 5	p=0.504	NS
				Set5 Vs Set6	p=0.004	p<0.01
				Set6 Vs Set7	p=0.137	NS		Cumulative data are presented in Fig 10C
				Set7 Vs Set8	p=0.005	p<0.01
				Set4 Vs Set6	p=0.002	p<0.01
				Set6 Vs Set8	p=0.005	p<0.01
				Set2 Vs Set4	p<0.001	p<0.001
				Set4-Vs Set8	p=0.444	NS

## Sheet: Fig 11A
		Fig 11A
					CD40									b-actin
					Expt1			Expt2			Expt3			Expt1			Expt2			Expt3
					repli1	repli2		repli1	repli2		repli1	repli2		repli1	repli2		repli1	repli2		repli1	repli2
					ct	ct		ct	ct		ct	ct		ct	ct		ct	ct		ct	ct
		Set1	Uninf	DC - SAG	24.2683	24.0939		24.7864	24.827		23.4748	23.4436		11.4179	11.4429		13.6402	13.6184		16.5797	16.6125
		Set2		DC + SAG	21.9993	22.0954		21.9368	21.919		20.7122	20.6108		11.8299	11.9824		13.7494	13.6884		16.72	16.6663
		Set3	AG83 (SbSLD)	DC - SAG	23.9133	23.9468		24.6887	24.7805		22.9711	23.2792		11.5958	11.6004		13.591	13.6713		16.3687	16.335
		Set4		DC + SAG	22.1175	22.1594		21.7383	21.6927		20.5947	20.6108		11.9057	11.9222		13.5408	13.4447		16.757	16.6462
		Set5	GE1F8R (SbRLD)	DC - SAG	24.0551	23.9724		24.8629	24.9292		23.4379	23.2498		11.4646	11.496		13.6967	13.7456		16.638	16.5049
		Set6		DC + SAG	24.0833	24.1964		24.6875	24.75		23.088	23.1504		11.3962	11.5409		13.5197	13.252		16.7239	16.6361
					CD40									CD40
					Expt1			Expt2			Expt3			Expt1			Expt2			Expt3
					repli1	repli2		repli1	repli2		repli1	repli2		repli1	repli2		repli1	repli2		repli1	repli2
					delta ct	delta ct		delta ct	delta ct		delta ct	delta ct		ddct	ddct		ddct	ddct		ddct	ddct
		Set1	Uninf	DC - SAG	12.8504	12.651		11.1462	11.2087		6.89509	6.83102		0	0		0	0		0	0
		Set2		DC + SAG	10.1694	10.1129		8.18736	8.23066		3.9922	3.94443		-2.68095	-2.53806		-2.95884	-2.97802		-2.90289	-2.88659
		Set3	AG83 (SbSLD)	DC - SAG	12.3175	12.3463		11.0976	11.1091		6.6024	6.94421		-0.532837	-0.304675		-0.0485849	-0.099575		-0.292686	0.11319
		Set4		DC + SAG	10.2118	10.2372		8.19757	8.24799		3.83766	3.96453		-2.63855	-2.4138		-2.94863	-2.96069		-3.05743	-2.86649
		Set5	GE1F8R (SbRLD)	DC - SAG	12.5905	12.4764		11.1663	11.1836		6.79992	6.74489		-0.259847	-0.174568		0.0200748	-0.0251207		-0.095171	-0.0861282
		Set6		DC + SAG	12.6871	12.6554		11.1678	11.498		6.36413	6.51424		-0.163296	0.00444698		0.0216093	0.289355		-0.530956	-0.31678
					CD40
					Expt1			Expt2			Expt3		Mean	SD
					repli1	repli2		repli1	repli2		repli1	repli2
					fold	fold		fold	fold		fold	fold
		Set1	Uninf	DC - SAG	1	1		1	1		1	1	1	0
		Set2		DC + SAG	6.4128	5.80806		7.77496	7.87906		7.47922	7.39519	7.12488	0.828385
		Set3	AG83 (SbSLD)	DC - SAG	1.44677	1.23514		1.03425	1.07146		1.22492	0.924542	1.15618	0.184989
		Set4		DC + SAG	6.22706	5.32877		7.72015	7.78498		8.32487	7.29287	7.11312	1.12157
		Set5	GE1F8R (SbRLD)	DC - SAG	1.19735	1.12863		0.986182	1.01756		1.06819	1.06152	1.07657	0.0764809
		Set6		DC + SAG	1.11984	0.996922		0.985133	0.818268		1.44489	1.24555	1.10177	0.220771
		Statistics	Oneway ANOVA
		Set1 vs Set2	p=0.002	p<0.01
		Set2 vs set4	p=0.986	NS
		set2 vs set 6	p<0.001	p<0.001
		set4 vs set6	p<0.001	p<0.001
		set1 vs set3	p=0.065	NS
		set1 vs set5	p=0.065	NS
		set3 vs set4	p<0.001	p<0.001
		set5 vs set6	p=0.783	NS

## Sheet: S1A Fig
		S1A Fig (related to Fig 1A)
		Expt1
					MFI	Isotype MFI	MFI (actual)=MFI-isotype MFI
		Isotype stained		DC	2193	2193	0
		CD40 stained	Set1	DC	5283	2193	3090
			Set2	DC+ LPS	82963	2193	80770
			Set3	DC+ LDPm 6h + LPS	66932	2193	64739
			Set4	DC+ LDPm 12h + LPS	40639	2193	38446
			Set5	DC+ LDPm 24h + LPS	31756	2193	29563
			Set6	DC+ LDPm 24h	2812	2193	619
					MFI (actual)		fold change
		CD40 stained	Set1	DC	3090	3090	1
			Set2	DC+ LPS	80770	3090	26.1392
			Set3	DC+ LDPm 6h + LPS	64739	3090	20.9511		This data is presented in representative Fig 1A
			Set4	DC+ LDPm 12h + LPS	38446	3090	12.4421
			Set5	DC+ LDPm 24h + LPS	29563	3090	9.56731
			Set6	DC+ LDPm 24h	619	3090	0.200324
		Expt2
					MFI	Isotype MFI	MFI (actual)=MFI-isotype MFI
		Isotype stained		DC	3291	3291	0
		CD40 stained	Set1	DC	5188	3291	1897
			Set2	DC+ LPS	56142	3291	52851
			Set3	DC+ LDPm 6h + LPS	31412	3291	28121
			Set4	DC+ LDPm 12h + LPS	18043	3291	14752
			Set5	DC+ LDPm 24h + LPS	11544	3291	8253
			Set6	DC+ LDPm 24h	4137	3291	846
					MFI (actual)		fold change
		CD40 stained	Set1	DC	1897	1897	1
			Set2	DC+ LPS	52851	1897	27.8603
			Set3	DC+ LDPm 6h + LPS	28121	1897	14.8239
			Set4	DC+ LDPm 12h + LPS	14752	1897	7.77649
			Set5	DC+ LDPm 24h + LPS	8253	1897	4.35055
			Set6	DC+ LDPm 24h	846	1897	0.445967
		Expt3
					MFI	Isotype MFI	MFI (actual)=MFI-isotype MFI
		Isotype stained		DC	1186	1186	0
		CD40 stained	Set1	DC	2344	1186	1158
			Set2	DC+ LPS	35937	1186	34751
			Set3	DC+ LDPm 6h + LPS	21615	1186	20429
			Set4	DC+ LDPm 12h + LPS	13315	1186	12129
			Set5	DC+ LDPm 24h + LPS	7733	1186	6547
			Set6	DC+ LDPm 24h	2304	1186	1118
					MFI (actual)		fold change
		CD40 stained	Set1	DC	1158	1158	1
			Set2	DC+ LPS	34751	1158	30.0095
			Set3	DC+ LDPm 6h + LPS	20429	1158	17.6416
			Set4	DC+ LDPm 12h + LPS	12129	1158	10.4741
			Set5	DC+ LDPm 24h + LPS	6547	1158	5.65371
			Set6	DC+ LDPm 24h	1118	1158	0.965458
		Consolidated data
					MFI fold change
					Expt1	Expt2	Expt3	mean	SD
		CD40 stained	Set1	DC	1	1	1	1	0
			Set2	DC+ LPS	26.1392	27.8603	30.0095	28.003	1.93911
			Set3	DC+ LDPm 6h + LPS	20.9511	14.8239	17.6416	17.8056	3.06689
			Set4	DC+ LDPm 12h + LPS	12.4421	7.77649	10.4741	10.2309	2.34228
			Set5	DC+ LDPm 24h + LPS	9.56731	4.35055	5.65371	6.52386	2.71505
			Set6	DC+ LDPm 24h	0.200324	0.445967	0.965458	0.53725	0.390649
		Statistics	Oneway ANOVA
		Set1 vs Set2	p<0.001	p<0.001
		Set2 vs Set3	p=0.008	p<0.01
		Set2 vs set4	p<0.001	p<0.001
		Set2 vs set5	p<0.001	p<0.001
		Set1 vs Set6	p=0.109	NS
				Consolidated data are presented in S1A Fig

## Sheet: S1B Fig
		S1B Fig (related to Fig 1B)
		Expt1
					MFI	Isotype MFI	MFI (actual)=MFI-isotype MFI
		Isotype stained		DC	4081	4081	0
		CD40 stained	Set1	DC	13796	4081	9715
			Set2	DC+ LPS	315477	4081	311396
			Set3	DC+ LDAm 6h + LPS	200078	4081	195997
			Set4	DC+ LDAm 12h + LPS	102840	4081	98759
			Set5	DC+ LDAm 24h + LPS	71794	4081	67713
			Set6	DC+ LDAm 24h	15345	4081	11264
					MFI (actual)		fold change
		CD40 stained	Set1	DC	9715	9715	1
			Set2	DC+ LPS	311396	9715	32.0531
			Set3	DC+ LDAm 6h + LPS	195997	9715	20.1747		This data is presented in representative Fig 1B
			Set4	DC+ LDAm 12h + LPS	98759	9715	10.1656
			Set5	DC+ LDAm 24h + LPS	67713	9715	6.96994
			Set6	DC+ LDAm 24h	11264	9715	1.15944
		Expt2
					MFI	Isotype MFI	MFI (actual)=MFI-isotype MFI
		Isotype stained		DC	4479	4479	0
		CD40 stained	Set1	DC	5587	4479	1108
			Set2	DC+ LPS	34126	4479	29647
			Set3	DC+ LDAm 6h + LPS	28215	4479	23736
			Set4	DC+ LDAm 12h + LPS	21819	4479	17340
			Set5	DC+ LDAm 24h + LPS	12770	4479	8291
			Set6	DC+ LDAm 24h	6854	4479	2375
					MFI (actual)		fold change
		CD40 stained	Set1	DC	1108	1108	1
			Set2	DC+ LPS	29647	1108	26.7572
			Set3	DC+ LDAm 6h + LPS	23736	1108	21.4224
			Set4	DC+ LDAm 12h + LPS	17340	1108	15.6498
			Set5	DC+ LDAm 24h + LPS	8291	1108	7.48285
			Set6	DC+ LDAm 24h	2375	1108	2.1435
		Expt3
					MFI	Isotype MFI	MFI (actual)=MFI-isotype MFI
		Isotype stained		DC	4860	4860	0
		CD40 stained	Set1	DC	6553	4860	1693
			Set2	DC+ LPS	47788	4860	42928
			Set3	DC+ LDAm 6h + LPS	39139	4860	34279
			Set4	DC+ LDAm 12h + LPS	25273	4860	20413
			Set5	DC+ LDAm 24h + LPS	19401	4860	14541
			Set6	DC+ LDAm 24h	6742	4860	1882
					MFI (actual)		fold change
		CD40 stained	Set1	DC	1693	1693	1
			Set2	DC+ LPS	42928	1693	25.3562
			Set3	DC+ LDAm 6h + LPS	34279	1693	20.2475
			Set4	DC+ LDAm 12h + LPS	20413	1693	12.0573
			Set5	DC+ LDAm 24h + LPS	14541	1693	8.5889
			Set6	DC+ LDAm 24h	1882	1693	1.11164
		Consolidated data
					MFI fold change
					Expt1	Expt2	Expt3	mean	SD
		CD40 stained	Set1	DC	1	1	1	1	0
			Set2	DC+ LPS	32.0531	26.7572	25.3562	28.0555	3.5322
			Set3	DC+ LDAm 6h + LPS	20.1747	21.4224	20.2475	20.6149	0.700291
			Set4	DC+ LDAm 12h + LPS	10.1656	15.6498	12.0573	12.6242	2.78571
			Set5	DC+ LDAm 24h + LPS	6.96994	7.48285	8.5889	7.68056	0.827387
			Set6	DC+ LDAm 24h	1.15944	2.1435	1.11164	1.47153	0.582438
		Statistics	Oneway ANOVA
		Set1 vs Set2	p<0.001	p<0.001
		Set2 vs Set3	p=0.023	p<0.05
		Set2 vs set4	p=0.004	p<0.01
		Set2 vs set5	p<0.001	p<0.001
		Set1 vs Set6	p=0.238	NS
					Consolidated data are presented in S1B Fig

[truncated: 18 more sheets: S1C Fig, S2 Fig, S6C Fig, S7A Fig, S7B Fig, S8A Fig, S8B Fig, S11 Fig, S12A fig, S12B Fig, S12C Fig, S14A Fig, S14B Fig, S15A Fig, S15B Fig, S16 Fig, S20A Fig, S20B Fig]
